# Supplementary material for: Interactions between Nanoparticles and Intestine
Source: Int J Mol Sci. 2022 Apr 14;23(8):4339. doi: 10.3390/ijms23084339 (PMC9024817; doi:10.3390/ijms23084339)
Supplement: Supplementary file 1 [file ijms-23-04339-s001.zip]

Archive with 1 entries (1 files):
- ijms-1645968-supplementary.pdf
